# Supplementary material for: (−)-Oleuropein as a Novel Metastatic Castration-Resistant Prostate Cancer Progression and Recurrence Suppressor via Targeting PCSK9-LDLR Axis
Source: Nutrients. 2025 Apr 25;17(9):1445. doi: 10.3390/nu17091445 (PMC12073333; doi:10.3390/nu17091445)
Supplement: Supplementary file 1 [file nutrients-17-01445-s001.zip]

Archive with 1 entries (1 files):
- nutrients-3569153-supplementary.pdf
